# Supplementary material for: Dataset size versus homogeneity: A machine learning study on pooling intervention data in e-mental health dropout predictions
Source: Digit Health. 2024 May 15;10:20552076241248920. doi: 10.1177/20552076241248920 (PMC11097733; doi:10.1177/20552076241248920)
Supplement: sj-xlsx-3-dhj-10.1177_20552076241248920 - Supplemental material for Dataset size versus homogeneity: A machine learning study on pooling intervention data in e-mental health dropout predictions [file sj-xlsx-3-dhj-10.1177_20552076241248920.xlsx]

## Sheet: OverviewDataAveraged
Data set size vs homogeneity – A Machine Learning study on pooling intervention data in E-Mental Health dropout predictions
Appendix 2 – Descriptive statistics of total sample and unsupervised machine learning results (clusters)
	Variables	Total Sample		Training	Test	Cluster Means			Units
Category		Mean	Std	Mean	Mean	Inactive	Middle	Active
Socio-Demographic	Sex	0.63	-	0.63	0.61	0.567492	0.646835	0.697062	1 for female, 0 for male
	Age	35.43	11.38	35.38	35.64	34.3006	34.9109	38.4355	Years at Start
Intervention Details	Year of intervention start	2014	3.23961	2014	2014	2014.3	2014.78	2014.17	Year
	Intervention start wintermonth	0.56	-	0.57	0.54	0.533746	0.574262	0.599797	% of patients starting in winter month
	Major Depression Disorder	0.448685	-	0.448685	0.448685	0.455568	0.416878	0.512665	% of patients in depression intervention
	Panic Disorder	0.254528	-	0.254528	0.254528	0.254218	0.279747	0.194529	% of patients in depression intervention
	Social Anxiety Disorder	0.296787	-	0.296787	0.296787	0.290214	0.303376	0.292806	% of patients in depression intervention
Activity data	Durations week 1	19610.6	16385.4	19636.9	19505.3	12071.2	20000.6	32392.9	Seconds
	Durations week 2	12659.6	13917.2	12786.3	12152.6	6697.9	11913.2	25850.3	Seconds
	Durations week 3	11824.9	13095.2	11884.9	11585	6197.79	10798.7	24737.9	Seconds
	Durations week 4	11738	13173.4	11841	11325.7	6878.33	10429.1	24171.1	Seconds
	Pages week 1	117.67	64.92	117.86	116.93	72.014	127.873	176.397	# of pages clicked
	Pages week 2	81.58	55.44	81.69	81.14	46.0788	83.4085	141.697	# of pages clicked
	Pages week 3	76.5	52.62	76.43	76.78	44.0623	76.5491	134.469	# of pages clicked
	Pages week 4	78.1	54.58	78.45	76.69	46.6592	77.5139	137.954	# of pages clicked
	Sessions week 1	5.3	3.05	5.31	5.26	3.36632	5.66313	7.93896	# of times to log in
	Sessions week 2	3.93	2.8	3.94	3.87	2.27433	3.8986	7.03988	# of times to log in
	Sessions week 3	3.66	2.66	3.66	3.62	2.17767	3.5224	6.68241	# of times to log in
	Sessions week 4	3.76	2.76	3.79	3.66	2.1926	3.64127	7.01417	# of times to log in
	Login days week 1	3.46	1.46	3.47	3.44	2.44713	3.75485	4.63425	# of different days to login
	Login days week 2	2.85	1.58	2.86	2.81	1.8054	2.94684	4.54103	# of different days to login
	Login days week 3	2.75	1.57	2.76	2.72	1.7261	2.82068	4.46201	# of different days to login
	Login days week 4	2.93	1.73	2.96	2.83	1.83633	2.98143	4.91388	# of different days to login
	Sessions FrSaSun	0.32	0.21	0.32	0.33	0.300608	0.330063	0.339247	Share of sessions
	Sessions MoTu	0.36	0.21	0.36	0.36	0.380964	0.358077	0.352621	Share of sessions
	Sessions WedThur	0.31	0.2	0.31	0.31	0.318428	0.31186	0.308132	Share of sessions
	Sessions during day	0.37	0.25	0.37	0.37	0.377755	0.368596	0.379094	Share of sessions
	Sessions during evening	0.37	0.29	0.37	0.38	0.382053	0.38338	0.331752	Share of sessions
	Sessions during morning	0.25	0.25	0.25	0.25	0.240192	0.248024	0.289154	Share of sessions
	Modules completed first 4 Weeks	3.76	1.15	3.77	3.72	2.68391	4.19494	4.69402	# of 10 Modules
	Days for module2	7.21	5.32	7.2	7.27	10.8026	5.40591	5.00709	Days since module 1
	Days for module3	11.93	7.79	11.89	12.07	18.3459	8.69747	7.93212	Days since module 2
	Days for module4	16.63	10.69	16.49	17.19	27.0264	11.5591	9.36373	Days since module 3
	Days for module5	23.8	9.46	23.73	24.1	28.9713	22.6806	16.8136	Days since module 4
Text Data	Therapist share week 1	0.92	0.15	0.92	0.93	0.961646	0.925356	0.83958	% of characters sent by theraphist
	Therapist share week 2	0.85	0.22	0.85	0.84	0.895202	0.858188	0.764843	% of characters sent by theraphist
	Therapist share week 3	0.83	0.23	0.84	0.83	0.850512	0.856289	0.761988	% of characters sent by theraphist
	Therapist share week 4	0.84	0.23	0.84	0.85	0.856028	0.85037	0.780067	% of characters sent by theraphist
	Message length Week 1+2	188.33	432.31	188.81	186.42	80.6564	157.275	459.354	Characters
	Message length Week 3+4	197	365.37	200.71	182.16	119.88	158.259	448.274	Characters
	Worksheets week 1+2	793.19	1078.15	798.76	770.91	224.376	1008.14	1330.69	Characters
	Worksheets week 3	705.62	974.72	701.1	723.7	381.18	762.652	1129.59	Characters
	Worksheets week 4	563.01	868.06	555.51	593.01	381.721	538.872	908.519	Characters
	Homework week 1	1016.24	952.16	1017.96	1009.37	510.403	1234.96	1411.23	Characters
	Homework week 2	747.33	793.73	750.72	733.74	617.605	778.859	922.969	Characters
	Homework week 3	636.08	644.78	638.62	625.93	463.594	676.158	863.769	Characters
	Homework week 4	537.82	583.9	539.01	533.06	341.136	590.057	772.893	Characters
	Missing symptom scores	0.39	0.75	0.39	0.41	0.834646	0.157806	0.133739	# of symptom scores that are missing from 5
Symptom Scores	Primary symptom start week 1 (normalized)	0.44	0.15	0.44	0.44	0.435115	0.436705	0.46292	Not interpretable as standardized per group
	Primary symptom change screening to week 1	0.24	0.38	0.24	0.23	0.115768	0.0917864	0.0781204	% change
	Primary symptom change week 1 to 2	0.35	0.55	0.35	0.34	0.121272	0.161363	0.153902	% change
	Primary symptom change week 2 to 3	0.13	0.26	0.13	0.14	0.000143454	0.0330917	0.0368062	% change
	Primary symptom change week 3 to 4	0.15	0.3	0.15	0.15	0.00615671	0.0441063	0.0527405	% change
	Duration sym questionnaire PRE	372.87	212.13	374.84	364.99	352.591	360.949	448.29	Seconds
	Duration sym questionnaire week 1	206.75	110.49	207.47	203.87	198.539	196.421	250.094	Seconds
	Duration sym questionnaire week 2	184.78	99	185.17	183.23	173.289	177.511	224.979	Seconds
	Duration sym questionnaire week 3	171.63	97.52	171.68	171.42	162.924	163.043	208.179	Seconds
Outcome Variables	Dropout	0.44	-	0.44	0.45	0.645107	0.363713	0.251266	% of patients considered dropouts
	Successes	0.458617	-	0.458617	0.48	0.343645	0.52616	0.527862	% of patients considered successes
	Unknown	0.0780915	-	0.08	0.08	0.154668	0.0451477	0.0192503	% of patients with missing symptom value
	Failures	0.463291	-	0.46	0.45	0.501687	0.428692	0.452888	% of patients considered treatment failures
