# Supplementary material for: Dataset size versus homogeneity: A machine learning study on pooling intervention data in e-mental health dropout predictions
Source: Digit Health. 2024 May 15;10:20552076241248920. doi: 10.1177/20552076241248920 (PMC11097733; doi:10.1177/20552076241248920)
Supplement: sj-xlsx-4-dhj-10.1177_20552076241248920 - Supplemental material for Dataset size versus homogeneity: A machine learning study on pooling intervention data in e-mental health dropout predictions [file sj-xlsx-4-dhj-10.1177_20552076241248920.xlsx]

## Sheet: Overview_Results
Data set size vs homogeneity – A Machine Learning study on pooling intervention data in E-Mental Health dropout predictions
Appendix 3 – Results of supervised machine learning models
Meta data			Training Data		Test Data
Intervention	Dataset size	Setup	Median CV BACC	Q3-Q1 BACC	Balanced Accuracy	Accuracy	Recall	Specificity	AUC-Score
Depression (MDD)	Large	Pooled unbalanced	0.7209	0.0629	0.6874	0.688	0.6791	0.6958	0.755
		Pooled balanced	0.7253	0.0246	0.6823	0.6828	0.6754	0.6893	0.7556
		Single intervention	0.7411	0.021	0.6423	0.6482	0.5597	0.7249	0.7171
	Middle	Pooled unbalanced	0.7204	0.06	0.6724	0.6655	0.7687	0.5761	0.7156
		Pooled balanced	0.7087	0.1035	0.6684	0.669	0.6604	0.6764	0.7249
		Single intervention	0.7349	0.108	0.6407	0.6395	0.6567	0.6246	0.7149
	Small	Pooled unbalanced	0.704	0.0896	0.6563	0.6568	0.6493	0.6634	0.7201
		Pooled balanced	0.6521	0.2024	0.6191	0.6066	0.7948	0.4434	0.667
		Single intervention	0.6708	0.0812	0.6353	0.6343	0.6493	0.6214	0.69
Panic Disorder (PD)	Large	Pooled unbalanced	0.6174	0.0395	0.6575	0.7531	0.4396	0.8755	0.7407
		Pooled balanced	0.6298	0.0566	0.6719	0.7593	0.4725	0.8712	0.7409
		Single intervention	0.657	0.0674	0.6501	0.6605	0.6264	0.6738	0.7158
	Middle	Pooled unbalanced	0.6364	0.1303	0.6097	0.6265	0.5714	0.6481	0.6831
		Pooled balanced	0.551	0.1524	0.6222	0.7407	0.3516	0.8927	0.7294
		Single intervention	0.6667	0.0759	0.6538	0.608	0.7582	0.5494	0.7417
	Small	Pooled unbalanced	0.7071	0.1771	0.6228	0.679	0.4945	0.7511	0.6904
		Pooled balanced	0.6188	0.2146	0.6039	0.6759	0.4396	0.7682	0.6642
		Single intervention	0.4405	0.3363	0.56	0.5309	0.6264	0.4936	0.5928
Social Anxiety Disorder (SAD)	Large	Pooled unbalanced	0.7229	0.0218	0.7229	0.7408	0.8371	0.6087	0.8007
		Pooled balanced	0.72	0.0685	0.7246	0.7408	0.8281	0.6211	0.7999
		Single intervention	0.7461	0.0416	0.7225	0.7277	0.7557	0.6894	0.7894
	Middle	Pooled unbalanced	0.6951	0.1062	0.7043	0.7251	0.8371	0.5714	0.7584
		Pooled balanced	0.7178	0.051	0.7393	0.7539	0.8326	0.646	0.797
		Single intervention	0.7067	0.122	0.6672	0.6832	0.7692	0.5652	0.7211
	Small	Pooled unbalanced	0.7188	0.2729	0.7042	0.7173	0.7873	0.6211	0.7622
		Pooled balanced	0.75	0.1893	0.6837	0.712	0.8643	0.5031	0.7406
		Single intervention	0.7958	0.2521	0.6582	0.6728	0.7511	0.5652	0.6822
